# Supplementary material for: FAM83H and casein kinase I regulate the organization of the keratin cytoskeleton and formation of desmosomes
Source: Sci Rep. 2016 May 25;6:26557. doi: 10.1038/srep26557 (PMC4879633; doi:10.1038/srep26557)
Supplement: Supplementary Dataset [file srep26557-s2.xls]

## Sheet: Table S1
Table S1 Expression profiles of keratin subtypes in HAM2 and HAM3 cells.
	FPKM
Gene	HAM2	HAM3
KRT1	0	0.0200221
KRT2	0	0
KRT3	0	0
KRT4	0	0
KRT5	2394.78	7979.94
KRT6A	638.926	2099.69
KRT6B	10.5915	22.6271
KRT6C	25.9145	52.9257
KRT7	3.70235	0.449454
KRT8	114.985	195.587
KRT9	0.188855	0.19413
KRT10	11.8917	0
KRT12	0	0
KRT13	0	0
KRT14	1422.28	4074
KRT15	5.58483	55.7005
KRT16	17.5357	42.5419
KRT17	997.065	1937.7
KRT18	190.93	289.714
KRT19	7.92666	2.08752
KRT20	0	0
KRT23	0	0
KRT24	0	0
KRT25	0	0
KRT26	0	0
KRT27	0	0
KRT28	0	0
KRT31	0	0.145131
KRT32	0	0.0249517
KRT33A	0	0
KRT33B	0	0.0159887
KRT34	0.520443	0
KRT35	0	0
KRT36	0	0
KRT37	0	0
KRT38	0	0
KRT39	0	0
KRT40	0	0
KRT71	0	0
KRT72	0	0
KRT73	0	0
KRT74	0	0
KRT75	0.0256064	0.77225
KRT76	0	0
KRT77	0	0
KRT78	0.0209609	0.0574443
KRT79	0.21129	0.144833
KRT80	2.64692	0
KRT81	0.720122	0.447656
KRT82	0	0
KRT83	0	0
KRT84	0	0
KRT85	0	0
KRT86	0.234577	0.357312
KRT222	0.0320649	0

## Sheet: Table S2
Table S2 Identified phosphorylation sites of keratins and desmoplakin.
Protein	Gene names	A.A. (-3 to +3)	A.A. (0)	A.A. (-3)	Positions within proteins	Intensity (CTRL)	Intensity (D4476)	P-site prob	Peptide p-value
P13647	KRT5	RQSSVSF	S	R	6	840540000	0	0.964618	0.00247245
P13647	KRT5	SAITPSV	T	S	24	664780000	0	0.794668	1.56348e-07
P13647	KRT5	KRISIST	S	K	75	0	96439000	0.99877	0.00236482
P13647	KRT5	SSVSFRS	S	S	8	0	137100000	0.971107	0.0367004
P13647	KRT5	SRTSFTS	S	S	31	0	1199800000	0.989917	0.00125559
P13647	KRT5	LGGSKRI	S	L	71	0	221250000	0.999999	1.21201e-06
P13647	KRT5	GSRSFST	S	G	16	487840000	4520000000	0.998905	9.57776e-16
P13647	KRT5	ISISTSG	S	I	77	9220500000	15623000000	0.992278	1.03993e-09
P13647	KRT5	GYGSRSL	S	G	62	819090000	1134400000	1	2.56999e-24
P13647	KRT5	SISTSGG	T	S	78	405350000	492220000	0.884703	9.07489e-07
P13647	KRT5	SGGSFRN	S	S	82	6422500000	6833200000	0.997412	1.87846e-11
P13647	KRT5	RSFSTAS	S	R	18	8436900000	5234400000	0.995659	8.77225e-30
P13647	KRT5	RSLYNLG	Y	R	66	87826000	36622000	1	4.97286e-06
P13647	KRT5	PSVSRTS	S	P	28	2239500000	790560000	0.885576	8.93253e-17
P13647	KRT5	VGGYGSR	Y	V	60	408880000	127860000	0.768451	9.17372e-07
P13647	KRT5	ITPSVSR	S	I	26	711850000	216850000	0.978975	1.67661e-15
P13647	KRT5	GFGSGGG	S	G	567	4281400000	1248200000	0.999881	1.61932e-14
P13647	KRT5	GRVSLAG	S	G	50	31529000000	5960200000	1	1.08553e-67
P13647	KRT5	TSVSRSG	S	T	36	29276000000	4118100000	0.999687	3.78269e-13
P13647	KRT5	GSRSLYN	S	G	64	62318000000	7533500000	1	3.5234e-135
P13647	KRT5	SFSTASA	T	S	19	61082000000	5902900000	0.998627	1.0983e-15
P13647	KRT5	STASAIT	S	S	21	827230000	65379000	0.999795	2.96242e-10
P13647	KRT5	SRQSSVS	S	S	5	1807000000	107700000	0.988843	6.83359e-06
P02538;O95678;P35908;P12035;Q5XKE5;Q86Y46;Q7RTS7;Q8N1N4;P05787;P04264;Q9NSB2;P08729;Q7Z794;P19013;Q3SY84;Q14CN4;P13647;P48668;Q01546	KRT6A;KRT75;KRT2;KRT3;KRT79;KRT73;KRT74;KRT78;KRT8;KRT1;KRT84;KRT7;KRT77;KRT4;KRT71;KRT72;KRT5;KRT6C;KRT76	KFASFID	S	K	176;162;191;211;155;145;153;124;104;193;178;104;177;164;143;138;181;176;196	135860000	0	1	0.000126145
P02538;Q5XKE5;P13647;P48668	KRT6A;KRT79;KRT5;KRT6C	RLDSELR	S	R	237;218;242;237	0	2516800000	1	2.41146e-05
P02538;P48668	KRT6A;KRT6C	DTLTDEI	T	D	292;292;292;292	0	7273700	0.971706	0.000492701
P02538;P48668	KRT6A;KRT6C	KRISIGG	S	K	71;71	5847900000	11032000000	1	3.93638e-59
P02538;P48668	KRT6A;KRT6C	SRGSGGL	S	S	44;44	2883000000	3183200000	1	2.06086e-14
P02538;P48668	KRT6A;KRT6C	VSRSRGS	S	V	41;41	4547400000	4940900000	0.962367	2.11147e-07
P02538;P48668	KRT6A;KRT6C	KADTLTD	T	K	290;290	78324000	56784000	1	2.93479e-19
P02538;P48668	KRT6A;KRT6C	CAISGGY	S	C	80;80	940180000	551980000	0.999959	4.58717e-29
P02538;P48668	KRT6A;KRT6C	GYGSRAG	S	G	85;85	1943100000	878340000	0.999978	5.00612e-14
P02538;P48668	KRT6A;KRT6C	GLSSVGG	S	G	541;541	963280000	340140000	0.994729	2.53338e-09
P02538;P48668	KRT6A;KRT6C	GGLSSVG	S	G	540;540	640100000	174980000	0.896664	1.25057e-09
P02538;P48668	KRT6A;KRT6C	SANSARL	S	S	22;22	75922000000	13156000000	1	1.48569e-14
P02538;P48668	KRT6A;KRT6C	GGGSCAI	S	G	76;76	810910000	137560000	1	2.00572e-09
P02538;P48668	KRT6A;KRT6C	RGFSANS	S	R	19;19	1779200000	299170000	1	1.70632e-06
P02538;P48668	KRT6A;KRT6C	GSRSLYG	S	G	60;60	70325000000	10352000000	1	2.05596e-67
P02538;P48668	KRT6A;KRT6C	TIRSHSS	S	T	10;10	2524900000	117430000	0.999971	5.30047e-30
P02538	KRT6A	GFSSVSV	S	G	35	579010000	94683000	0.986466	7.30801e-11
P02538	KRT6A	SSVSVSR	S	S	37	39012000000	4059700000	0.975516	6.22457e-10
P48668	KRT6C	SSISVSR	S	S	37	1006800000	139600000	0.848946	1.02785e-06
P05787	KRT8	DMDSIIA	S	D	258	5194700	0	1	8.01276e-07
P05787	KRT8	SSRSYTS	S	S	24	34405000	0	0.84295	5.81605e-06
P05787	KRT8	KLVSESS	S	K	475	56037000	99081000	0.999967	1.81463e-10
P05787	KRT8	GLTSPGL	S	G	432	811580000	530010000	0.996096	6.7478e-55
P05787	KRT8	GGLTSPG	T	G	431	120480000	58133000	0.861992	8.40461e-34
P02533;P08779	KRT14;KRT16	TSSSSMK	S	T	12;12	1534700000	0	0.864226	3.47811e-31
P02533	KRT14	RISSVLA	S	R	33	186800000	0	0.977445	0.000382002
P02533	KRT14	QFSSGSQ	S	Q	433	391110000	0	0.808527	2.45434e-51
P02533;P13645;P08779;P19012;Q04695;Q99456;P35527	KRT14;KRT10;KRT16;KRT15;KRT17;KRT12;KRT9	RLASYLD	S	R	128;159;130;118;97;138;166	51659000	85396000	1	0.000184199
P02533	KRT14	SQFSSGS	S	S	432	2118300000	2587300000	0.986859	3.89317e-96
P02533	KRT14	KVVSTHE	S	K	462	62256000	54704000	0.982013	5.64707e-07
P02533	KRT14	LSVSSSR	S	L	53	401570000	186420000	0.910603	1.08372e-29
P02533	KRT14	SSGSQSS	S	S	435	55865000000	21960000000	0.99984	0
P02533	KRT14	RAPSTYG	S	R	44	7651900000	1930600000	0.997347	5.3639e-22
P02533	KRT14	AGGSCRA	S	A	39	3683800000	789430000	0.999992	9.66865e-36
P02533	KRT14	SRISSVL	S	S	32	5454600000	1059500000	0.974351	9.43294e-44
P02533	KRT14	SQSSRDV	S	S	438	4573400000	809680000	0.95898	3.89601e-80
P02533;P08779	KRT14;KRT16	SSSSMKG	S	S	13;13	5033300000	739700000	0.969338	2.12414e-18
P19012	KRT15	GGGSLSG	S	G	34	83284000	129310000	0.939876	2.19061e-12
P08779	KRT16	RISSVLA	S	R	33	186800000	0	0.977445	0.000382002
P08779	KRT16	AGGSCRA	S	A	39	499780000	151120000	0.999776	7.45869e-10
P08779	KRT16	SRISSVL	S	S	32	5454600000	1059500000	0.974351	9.43294e-44
Q04695	KRT17	SRTSCRL	S	S	28	156860000	0	0.78056	0.000165372
Q04695	KRT17	CRLSGGL	S	C	32	2825200000	4163300000	1	8.3544e-16
Q04695	KRT17	GAGSCRL	S	G	39	1476900000	401800000	1	1.36951e-10
Q04695	KRT17	SSSSIKG	S	S	13	8813300000	1962300000	0.994798	3.79473e-07
Q04695	KRT17	TSSSSIK	S	T	12	1175800000	91269000	0.908695	5.41633e-10
P05783	KRT18	SAASVYA	S	S	34	685760000	0	0.880015	6.61825e-39
P05783	KRT18	TTRSTFS	S	T	7	719440000	0	0.940356	0.000424278
P05783	KRT18	AGGSGSR	S	A	42	0	401530000	0.825244	8.14417e-39
Q01546	KRT76	GSRSLYN	S	G	57	555590000	0	1	0.000250591
P15924	DSP	RAESGPD	S	R	22	181960000	0	1	0.000633189
P15924	DSP	RRASSKG	S	R	165	0	59654000	0.988208	5.09546e-08
P15924	DSP	RASSKGG	S	R	166	0	59654000	0.99075	5.09546e-08
P15924	DSP	RSMSFQG	S	R	2209	108150000	175750000	0.99998	0.000427021
P15924	DSP	TCQSGSG	S	T	176	180850000	43234000	0.955598	1.40733e-07
P15924	DSP	NMSSAPG	S	N	2821	612450000	279810000	0.983874	7.49541e-15
P15924	DSP	APGSRSG	S	A	2825	660060000	717200000	0.999999	1.71603e-126
